# Supplementary material for: Missed Opportunities for Vaccination and Associated Factors among Children Attending Primary Health Care Facilities in Cape Town, South Africa: A Pre-Intervention Multilevel Analysis
Source: Vaccines (Basel). 2022 May 16;10(5):785. doi: 10.3390/vaccines10050785 (PMC9144782; doi:10.3390/vaccines10050785)
Supplement: Supplementary file 1 [file vaccines-10-00785-s001.zip]

Archive with 1 entries (1 files):
- vaccines-1679142-supplementary.pdf
